# Supplementary material for: The effect of sleep on public good contributions and punishment: Experimental evidence
Source: PLoS One. 2020 Oct 29;15(10):e0240324. doi: 10.1371/journal.pone.0240324 (PMC7595432; doi:10.1371/journal.pone.0240324)
Supplement: S1 File — (DO) [file pone.0240324.s003.do]

*****Regressions and Non Parametric Tests for Sleep VCM/Punishment Experiment by Jeremy Clark and David Dickinson******

////////////////////////////////////////////////////////////////////////////////////
////////////////////////////////////////////////////////////////////////////////////
//////   with each individual level data set, merge in the inverse prob weights ////
////////////////////////////////////////////////////////////////////////////////////
////////////////////////////////////////////////////////////////////////////////////

****based on file housed on my desktop
drop _merge
merge m:1 subjcode using "C:\Users\dickinsondl\Desktop\selection IPW values.dta"
****  after merge...I drop those in data set because they had an IPW weight but participant is not in our VCM data set (i.e., they did not complete the sleep study) ***********


****A.  Regression Analysis****

** standard errors always clustered to individual level **


***CONTRIBUTIONS***

** All Contribution Regressions Use data set called VCMdata(ALL)_nozzno5(March2017).dta **

** Binary SR/WR Analysis **

* Compliant + Noncompliant N=126 *

*Sparse OLS, then Tobit Models 1 and 2 * 

reg contribution punishallowed ordernp_p SR punishSR round2 round3 round4 round5 round6 round7 round8 round9 round10 round11 round12 round13 round14 round15 round16 round17 round18 round19 round20 group1 group3 group1SR group3SR, vce(cluster groupid)
reg contribution punishallowed ordernp_p SR punishSR round2 round3 round4 round5 round6 round7 round8 round9 round10 round11 round12 round13 round14 round15 round16 round17 round18 round19 round20 group1 group3 group1SR group3SR [pweight=ipw], vce(cluster groupid)

test SR+punishSR=0
test punishallowed+punishSR=0

tobit contribution punishallowed ordernp_p SR punishSR round2 round3 round4 round5 round6 round7 round8 round9 round10 round11 round12 round13 round14 round15 round16 round17 round18 round19 round20 group1 group3 group1SR group3SR, ll(0) ul(15) vce(cluster groupid) 
tobit contribution punishallowed ordernp_p SR punishSR round2 round3 round4 round5 round6 round7 round8 round9 round10 round11 round12 round13 round14 round15 round16 round17 round18 round19 round20 group1 group3 group1SR group3SR [pweight=ipw], ll(0) ul(15) vce(cluster groupid) 

test SR+punishSR=0
test punishallowed+punishSR=0

*Middling Model 3 dropped to make room for ipw*

*tobit contribution punishallowed ordernp_p SR punishSR contributionlag deviatecontrlag round2 round3 round4 round5 round6 round7 round8 round9 round10 round11 round12 round13 round14 round15 round16 round17 round18 round19 round20 group1 group3 group1SR group3SR, ll(0) ul(15) vce(cluster groupid)

*test SR+punishSR=0
*test punishallowed+punishSR=0

*Full Model 4*

tobit contribution punishallowed ordernp_p SR punishSR contributionlag deviatecontrlag female age crtsccorrect round2 round3 round4 round5 round6 round7 round8 round9 round10 round11 round12 round13 round14 round15 round16 round17 round18 round19 round20 group1 group3 group1SR group3SR, ll(0) ul(15) vce(cluster groupid)

test SR+punishSR=0
test punishallowed+punishSR=0

/// now ipw corrected
tobit contribution punishallowed ordernp_p SR punishSR contributionlag deviatecontrlag female age crtsccorrect round2 round3 round4 round5 round6 round7 round8 round9 round10 round11 round12 round13 round14 round15 round16 round17 round18 round19 round20 group1 group3 group1SR group3SR [pweight=ipw], ll(0) ul(15) vce(cluster groupid)

test SR+punishSR=0
test punishallowed+punishSR=0


*Interactions Investigation - Models 5 - 8: differential SR response to lagged contribution, or to lag of receiving punishment*

generate SRcontrlag=SR*contributionlag

tobit contribution punishallowed ordernp_p SR contributionlag deviatecontrlag female age crtsccorrect SRcontrlag round2 round3 round4 round5 round6 round7 round8 round9 round10 round11 round12 round13 round14 round15 round16 round17 round18 round19 round20 group1 group3 group1SR group3SR,ll(0) ul(15) vce(cluster groupid)
tobit contribution punishallowed ordernp_p SR contributionlag deviatecontrlag female age crtsccorrect SRcontrlag round2 round3 round4 round5 round6 round7 round8 round9 round10 round11 round12 round13 round14 round15 round16 round17 round18 round19 round20 group1 group3 group1SR group3SR [pweight=ipw],ll(0) ul(15) vce(cluster groupid)

tobit contribution punishallowed ordernp_p SR punishSR contributionlag deviatecontrlag female age crtsccorrect SRcontrlag round2 round3 round4 round5 round6 round7 round8 round9 round10 round11 round12 round13 round14 round15 round16 round17 round18 round19 round20 group1 group3 group1SR group3SR,ll(0) ul(15) vce(cluster groupid)
tobit contribution punishallowed ordernp_p SR punishSR contributionlag deviatecontrlag female age crtsccorrect SRcontrlag round2 round3 round4 round5 round6 round7 round8 round9 round10 round11 round12 round13 round14 round15 round16 round17 round18 round19 round20 group1 group3 group1SR group3SR [pweight=ipw],ll(0) ul(15) vce(cluster groupid)

tobit contribution ordernp_p SR contributionlag deviatecontrlag female age crtsccorrect punishment_receivedlag round2 round3 round4 round5 round6 round7 round8 round9 round10 round11 round12 round13 round14 round15 round16 round17 round18 round19 round20 group1 group3 group1SR group3SR if punishallow==1, ll(0) ul(15) vce(cluster groupid)
tobit contribution ordernp_p SR contributionlag deviatecontrlag female age crtsccorrect punishment_receivedlag round2 round3 round4 round5 round6 round7 round8 round9 round10 round11 round12 round13 round14 round15 round16 round17 round18 round19 round20 group1 group3 group1SR group3SR [pweight=ipw] if punishallow==1, ll(0) ul(15) vce(cluster groupid)

tobit contribution ordernp_p SR contributionlag deviatecontrlag female age crtsccorrect punishment_receivedlag SRpunreclag round2 round3 round4 round5 round6 round7 round8 round9 round10 round11 round12 round13 round14 round15 round16 round17 round18 round19 round20 group1 group3 group1SR group3SR if punishallow==1, ll(0) ul(15) vce(cluster groupid)
tobit contribution ordernp_p SR contributionlag deviatecontrlag female age crtsccorrect punishment_receivedlag SRpunreclag round2 round3 round4 round5 round6 round7 round8 round9 round10 round11 round12 round13 round14 round15 round16 round17 round18 round19 round20 group1 group3 group1SR group3SR [pweight=ipw]if punishallow==1, ll(0) ul(15) vce(cluster groupid)
 


* Compliant Only, N = 109 *

*Sparse OLS, then Tobit, Models 1, 2* 

********************
********************
*****  TABLE 4  **** 
********************
********************   results basically unaffected by ipw correction

reg contribution punishallowed ordernp_p SR punishSR round2 round3 round4 round5 round6 round7 round8 round9 round10 round11 round12 round13 round14 round15 round16 round17 round18 round19 round20 group1 group3 group1SR group3SR if compliant==1, vce(cluster groupid)
/// now ipw corrected
reg contribution punishallowed ordernp_p SR punishSR round2 round3 round4 round5 round6 round7 round8 round9 round10 round11 round12 round13 round14 round15 round16 round17 round18 round19 round20 group1 group3 group1SR group3SR [pweight=ipw] if compliant==1, vce(cluster groupid)

test SR+punishSR=0
test punishallowed+punishSR=0

tobit contribution punishallowed ordernp_p SR punishSR round2 round3 round4 round5 round6 round7 round8 round9 round10 round11 round12 round13 round14 round15 round16 round17 round18 round19 round20 group1 group3 group1SR group3SR if compliant==1, ll(0) ul(15) vce(cluster groupid) 
/// now ipw corrected
tobit contribution punishallowed ordernp_p SR punishSR round2 round3 round4 round5 round6 round7 round8 round9 round10 round11 round12 round13 round14 round15 round16 round17 round18 round19 round20 group1 group3 group1SR group3SR [pweight=ipw] if compliant==1, ll(0) ul(15) vce(cluster groupid) 

test SR+punishSR=0
test punishallowed+punishSR=0

*Middling Model 3 - will drop to make room for ipw results*

*tobit contribution punishallowed ordernp_p SR punishSR contributionlag deviatecontrlag round2 round3 round4 round5 round6 round7 round8 round9 round10 round11 round12 round13 round14 round15 round16 round17 round18 round19 round20 group1 group3 group1SR group3SR if compliant==1, ll(0) ul(15) vce(cluster groupid)
/// now ipw corrected
*tobit contribution punishallowed ordernp_p SR punishSR contributionlag deviatecontrlag round2 round3 round4 round5 round6 round7 round8 round9 round10 round11 round12 round13 round14 round15 round16 round17 round18 round19 round20 group1 group3 group1SR group3SR if compliant==1 [pweight=ipw], ll(0) ul(15) vce(cluster groupid)

*test SR+punishSR=0
*test punishallowed+punishSR=0

*Full Model 4*

tobit contribution punishallowed ordernp_p SR punishSR contributionlag deviatecontrlag female age crtsccorrect round2 round3 round4 round5 round6 round7 round8 round9 round10 round11 round12 round13 round14 round15 round16 round17 round18 round19 round20 group1 group3 group1SR group3SR if compliant==1, ll(0) ul(15) vce(cluster groupid)
/// now ipw corrected
tobit contribution punishallowed ordernp_p SR punishSR contributionlag deviatecontrlag female age crtsccorrect round2 round3 round4 round5 round6 round7 round8 round9 round10 round11 round12 round13 round14 round15 round16 round17 round18 round19 round20 group1 group3 group1SR group3SR [pweight=ipw] if compliant==1, ll(0) ul(15) vce(cluster groupid)

test SR+punishSR=0
test punishallowed+punishSR=0

*Just Trying First Round of Data for N=109 Binary SR/WR Treatment Effect Tests

tobit contribution punishallowed ordernp_p SR punishSR female age crtsccorrect group1 group3 group1SR group3SR if compliant==1 & (round11==1 | round1==1), ll(0) ul(15) vce(cluster groupid)
/// now ipw corrected
tobit contribution punishallowed ordernp_p SR punishSR female age crtsccorrect group1 group3 group1SR group3SR [pweight=ipw] if compliant==1 & (round11==1 | round1==1), ll(0) ul(15) vce(cluster groupid)

test SR+punishSR=0
test punishallowed+punishSR=0


 

*Interactions Investigation Models 5-8: differential SR response to lagged contribution, or to lag of receiving punishment*

tobit contribution punishallowed ordernp_p SR contributionlag deviatecontrlag female age crtsccorrect SRcontrlag round2 round3 round4 round5 round6 round7 round8 round9 round10 round11 round12 round13 round14 round15 round16 round17 round18 round19 round20 group1 group3 group1SR group3SR if compliant==1, ll(0) ul(15) vce(cluster groupid)
/// now ipw corrected
tobit contribution punishallowed ordernp_p SR contributionlag deviatecontrlag female age crtsccorrect SRcontrlag round2 round3 round4 round5 round6 round7 round8 round9 round10 round11 round12 round13 round14 round15 round16 round17 round18 round19 round20 group1 group3 group1SR group3SR [pweight=ipw] if compliant==1, ll(0) ul(15) vce(cluster groupid)


tobit contribution punishallowed ordernp_p SR punishSR contributionlag deviatecontrlag female age crtsccorrect SRcontrlag round2 round3 round4 round5 round6 round7 round8 round9 round10 round11 round12 round13 round14 round15 round16 round17 round18 round19 round20 group1 group3 group1SR group3SR if compliant==1, ll(0) ul(15) vce(cluster groupid)
/// now ipw corrected
tobit contribution punishallowed ordernp_p SR punishSR contributionlag deviatecontrlag female age crtsccorrect SRcontrlag round2 round3 round4 round5 round6 round7 round8 round9 round10 round11 round12 round13 round14 round15 round16 round17 round18 round19 round20 group1 group3 group1SR group3SR [pweight=ipw] if compliant==1, ll(0) ul(15) vce(cluster groupid)


tobit contribution ordernp_p SR contributionlag deviatecontrlag female age crtsccorrect punishment_receivedlag round2 round3 round4 round5 round6 round7 round8 round9 round10 round11 round12 round13 round14 round15 round16 round17 round18 round19 round20 group1 group3 group1SR group3SR if punishallow==1 & compliant==1, ll(0) ul(15) vce(cluster groupid)
/// now ipw corrected
tobit contribution ordernp_p SR contributionlag deviatecontrlag female age crtsccorrect punishment_receivedlag round2 round3 round4 round5 round6 round7 round8 round9 round10 round11 round12 round13 round14 round15 round16 round17 round18 round19 round20 group1 group3 group1SR group3SR [pweight=ipw] if punishallow==1 & compliant==1, ll(0) ul(15) vce(cluster groupid)


tobit contribution ordernp_p SR contributionlag deviatecontrlag female age crtsccorrect punishment_receivedlag SRpunreclag round2 round3 round4 round5 round6 round7 round8 round9 round10 round11 round12 round13 round14 round15 round16 round17 round18 round19 round20 group1 group3 group1SR group3SR if punishallow==1 & compliant==1, ll(0) ul(15) vce(cluster groupid)
/// now ipw corrected
tobit contribution ordernp_p SR contributionlag deviatecontrlag female age crtsccorrect punishment_receivedlag SRpunreclag round2 round3 round4 round5 round6 round7 round8 round9 round10 round11 round12 round13 round14 round15 round16 round17 round18 round19 round20 group1 group3 group1SR group3SR [pweight=ipw] if punishallow==1 & compliant==1, ll(0) ul(15) vce(cluster groupid)


**Continuous Personalized Sleep Deprivation**

* Compliant + Noncompliant N=126 *

*Sparse OLS, then Tobit, Models 1,2* 

replace optsleep=optsleep*60
generate persleepdep=optsleep-lwtst
generate punishpersleepdep=persleepdep*punishallowed
generate group1persleepdep=group1*persleepdep
generate group3persleepdep=group3*persleepdep

reg contribution punishallowed ordernp_p persleepdep punishpersleepdep round2 round3 round4 round5 round6 round7 round8 round9 round10 round11 round12 round13 round14 round15 round16 round17 round18 round19 round20 group1 group3 group1persleepdep group3persleepdep, vce(cluster groupid)
reg contribution punishallowed ordernp_p persleepdep punishpersleepdep round2 round3 round4 round5 round6 round7 round8 round9 round10 round11 round12 round13 round14 round15 round16 round17 round18 round19 round20 group1 group3 group1persleepdep group3persleepdep [pweight=ipw], vce(cluster groupid)

test persleepdep+punishpersleepdep =0
test punishallowed=0

tobit contribution punishallowed ordernp_p persleepdep punishpersleepdep round2 round3 round4 round5 round6 round7 round8 round9 round10 round11 round12 round13 round14 round15 round16 round17 round18 round19 round20 group1 group3 group1persleepdep group3persleepdep, ll(0) ul(15) vce(cluster groupid)
tobit contribution punishallowed ordernp_p persleepdep punishpersleepdep round2 round3 round4 round5 round6 round7 round8 round9 round10 round11 round12 round13 round14 round15 round16 round17 round18 round19 round20 group1 group3 group1persleepdep group3persleepdep [pweight=ipw], ll(0) ul(15) vce(cluster groupid)

test persleepdep+punishpersleepdep =0 
 

*Middling Model 3 - dropped to make room for ipw*
*tobit contribution punishallowed ordernp_p persleepdep punishpersleepdep contributionlag deviatecontrlag round2 round3 round4 round5 round6 round7 round8 round9 round10 round11 round12 round13 round14 round15 round16 round17 round18 round19 round20 group1 group3 group1persleepdep group3persleepdep, ll(0) ul(15) vce(cluster groupid)
*test persleepdep+punishpersleepdep=0

*Full Model 4*
 
tobit contribution punishallowed ordernp_p persleepdep punishpersleepdep contributionlag deviatecontrlag female age crtsccorrect round2 round3 round4 round5 round6 round7 round8 round9 round10 round11 round12 round13 round14 round15 round16 round17 round18 round19 round20 group1 group3 group1persleepdep group3persleepdep, ll(0) ul(15) vce(cluster groupid)
test persleepdep+punishpersleepdep =0
 
tobit contribution punishallowed ordernp_p persleepdep punishpersleepdep contributionlag deviatecontrlag female age crtsccorrect round2 round3 round4 round5 round6 round7 round8 round9 round10 round11 round12 round13 round14 round15 round16 round17 round18 round19 round20 group1 group3 group1persleepdep group3persleepdep [pweight=ipw], ll(0) ul(15) vce(cluster groupid)
test persleepdep+punishpersleepdep =0
 
 
*Interactions Investigation Models 5-8: differential SD response to lagged contribution, or to lag of receiving punishment*

generate persleepdepcontrlag=persleepdep*contributionlag

tobit contribution punishallowed ordernp_p persleepdep contributionlag deviatecontrlag female age persleepdepcontrlag crtsccorrect round2 round3 round4 round5 round6 round7 round8 round9 round10 round11 round12 round13 round14 round15 round16 round17 round18 round19 round20 group1 group3 group1persleepdep group3persleepdep, ll(0) ul(15)  vce(cluster groupid)
tobit contribution punishallowed ordernp_p persleepdep contributionlag deviatecontrlag female age persleepdepcontrlag crtsccorrect round2 round3 round4 round5 round6 round7 round8 round9 round10 round11 round12 round13 round14 round15 round16 round17 round18 round19 round20 group1 group3 group1persleepdep group3persleepdep [pweight=ipw], ll(0) ul(15)  vce(cluster groupid)

tobit contribution punishallowed ordernp_p persleepdep punishpersleepdep contributionlag deviatecontrlag female age persleepdepcontrlag crtsccorrect round2 round3 round4 round5 round6 round7 round8 round9 round10 round11 round12 round13 round14 round15 round16 round17 round18 round19 round20 group1 group3 group1persleepdep group3persleepdep, ll(0) ul(15) vce(cluster groupid)
tobit contribution punishallowed ordernp_p persleepdep punishpersleepdep contributionlag deviatecontrlag female age persleepdepcontrlag crtsccorrect round2 round3 round4 round5 round6 round7 round8 round9 round10 round11 round12 round13 round14 round15 round16 round17 round18 round19 round20 group1 group3 group1persleepdep group3persleepdep [pweight=ipw], ll(0) ul(15) vce(cluster groupid)
 
tobit contribution  ordernp_p persleepdep contributionlag deviatecontrlag female age crtsccorrect punishment_receivedlag round2 round3 round4 round5 round6 round7 round8 round9 round10 round11 round12 round13 round14 round15 round16 round17 round18 round19 round20 group1 group3 group1persleepdep group3persleepdep if punishallowed==1, ll(0) ul(15)  vce(cluster groupid)
tobit contribution  ordernp_p persleepdep contributionlag deviatecontrlag female age crtsccorrect punishment_receivedlag round2 round3 round4 round5 round6 round7 round8 round9 round10 round11 round12 round13 round14 round15 round16 round17 round18 round19 round20 group1 group3 group1persleepdep group3persleepdep [pweight=ipw] if punishallowed==1, ll(0) ul(15)  vce(cluster groupid)

tobit contribution  ordernp_p persleepdep contributionlag deviatecontrlag female age crtsccorrect punishment_receivedlag sleepdeppunishment_receivedlag round2 round3 round4 round5 round6 round7 round8 round9 round10 round11 round12 round13 round14 round15 round16 round17 round18 round19 round20 group1 group3 group1persleepdep group3persleepdep if punishallowed==1, ll(0) ul(15) vce(cluster groupid)
tobit contribution  ordernp_p persleepdep contributionlag deviatecontrlag female age crtsccorrect punishment_receivedlag sleepdeppunishment_receivedlag round2 round3 round4 round5 round6 round7 round8 round9 round10 round11 round12 round13 round14 round15 round16 round17 round18 round19 round20 group1 group3 group1persleepdep group3persleepdep [pweight=ipw] if punishallowed==1, ll(0) ul(15) vce(cluster groupid)
 
 
* Compliant Only N = 109*

*Sparse OLS and Tobit, Models 1,2* 

********************
********************
*****  TABLE 5  **** 
********************
********************   results basically unaffected by ipw correction

reg contribution punishallowed ordernp_p persleepdep punishpersleepdep round2 round3 round4 round5 round6 round7 round8 round9 round10 round11 round12 round13 round14 round15 round16 round17 round18 round19 round20 group1 group3 group1persleepdep group3persleepdep if compliant==1, vce(cluster groupid)
/// now ipw corrected
reg contribution punishallowed ordernp_p persleepdep punishpersleepdep round2 round3 round4 round5 round6 round7 round8 round9 round10 round11 round12 round13 round14 round15 round16 round17 round18 round19 round20 group1 group3 group1persleepdep group3persleepdep [pweight=ipw] if compliant==1, vce(cluster groupid)

test persleepdep+punishpersleepdep =0


tobit contribution punishallowed ordernp_p persleepdep punishpersleepdep round2 round3 round4 round5 round6 round7 round8 round9 round10 round11 round12 round13 round14 round15 round16 round17 round18 round19 round20 group1 group3 group1persleepdep group3persleepdep if compliant==1, ll(0) ul(15) vce(cluster groupid)
/// now ipw corrected
tobit contribution punishallowed ordernp_p persleepdep punishpersleepdep round2 round3 round4 round5 round6 round7 round8 round9 round10 round11 round12 round13 round14 round15 round16 round17 round18 round19 round20 group1 group3 group1persleepdep group3persleepdep [pweight=ipw] if compliant==1, ll(0) ul(15) vce(cluster groupid)

test persleepdep+punishpersleepdep =0  
 


*Middling Model 3 (dropped to make room for ipw)*

*tobit contribution punishallowed ordernp_p persleepdep punishpersleepdep contributionlag deviatecontrlag round2 round3 round4 round5 round6 round7 round8 round9 round10 round11 round12 round13 round14 round15 round16 round17 round18 round19 round20 group1 group3 group1persleepdep group3persleepdep if compliant==1, ll(0) ul(15) vce(cluster groupid)
/// now ipw corrected
*tobit contribution punishallowed ordernp_p persleepdep punishpersleepdep contributionlag deviatecontrlag round2 round3 round4 round5 round6 round7 round8 round9 round10 round11 round12 round13 round14 round15 round16 round17 round18 round19 round20 group1 group3 group1persleepdep group3persleepdep [pweight=ipw] if compliant==1, ll(0) ul(15) vce(cluster groupid)

*test persleepdep+punishpersleepdep=0

*Full Model 4*
 
tobit contribution punishallowed ordernp_p persleepdep punishpersleepdep contributionlag deviatecontrlag female age crtsccorrect round2 round3 round4 round5 round6 round7 round8 round9 round10 round11 round12 round13 round14 round15 round16 round17 round18 round19 round20 group1 group3 group1persleepdep group3persleepdep if compliant==1, ll(0) ul(15) vce(cluster groupid)
/// now ipw corrected
tobit contribution punishallowed ordernp_p persleepdep punishpersleepdep contributionlag deviatecontrlag female age crtsccorrect round2 round3 round4 round5 round6 round7 round8 round9 round10 round11 round12 round13 round14 round15 round16 round17 round18 round19 round20 group1 group3 group1persleepdep group3persleepdep [pweight=ipw] if compliant==1, ll(0) ul(15) vce(cluster groupid)

test persleepdep+punishpersleepdep =0
 

 
*Just Trying First Round of Data for N=109 Continous Sleep Treatment Effect Tests 
 
tobit contribution punishallowed ordernp_p persleepdep punishpersleepdep female age crtsccorrect group1 group3 group1persleepdep group3persleepdep if compliant==1 & (round11==1 | round1==1), ll(0) ul(15) vce(cluster groupid)
/// now ipw corrected
tobit contribution punishallowed ordernp_p persleepdep punishpersleepdep female age crtsccorrect group1 group3 group1persleepdep group3persleepdep [pweight=ipw] if compliant==1 & (round11==1 | round1==1), ll(0) ul(15) vce(cluster groupid)

test persleepdep+punishpersleepdep =0 
 
 
*Interactions Investigation Models 5-8: differential SD response to lagged contribution, or to lag of receiving punishment*

tobit contribution punishallowed ordernp_p persleepdep contributionlag deviatecontrlag female age persleepdepcontrlag crtsccorrect round2 round3 round4 round5 round6 round7 round8 round9 round10 round11 round12 round13 round14 round15 round16 round17 round18 round19 round20 group1 group3 group1persleepdep group3persleepdep if compliant==1, ll(0) ul(15) vce(cluster groupid)
/// now ipw corrected
tobit contribution punishallowed ordernp_p persleepdep contributionlag deviatecontrlag female age persleepdepcontrlag crtsccorrect round2 round3 round4 round5 round6 round7 round8 round9 round10 round11 round12 round13 round14 round15 round16 round17 round18 round19 round20 group1 group3 group1persleepdep group3persleepdep [pweight=ipw] if compliant==1, ll(0) ul(15) vce(cluster groupid)


tobit contribution punishallowed ordernp_p persleepdep punishpersleepdep contributionlag deviatecontrlag female age persleepdepcontrlag crtsccorrect round2 round3 round4 round5 round6 round7 round8 round9 round10 round11 round12 round13 round14 round15 round16 round17 round18 round19 round20 group1 group3 group1persleepdep group3persleepdep if compliant==1, ll(0) ul(15) vce(cluster groupid)
/// now ipw corrected
tobit contribution punishallowed ordernp_p persleepdep punishpersleepdep contributionlag deviatecontrlag female age persleepdepcontrlag crtsccorrect round2 round3 round4 round5 round6 round7 round8 round9 round10 round11 round12 round13 round14 round15 round16 round17 round18 round19 round20 group1 group3 group1persleepdep group3persleepdep [pweight=ipw] if compliant==1, ll(0) ul(15) vce(cluster groupid)


tobit contribution  ordernp_p persleepdep contributionlag deviatecontrlag female age crtsccorrect punishment_receivedlag round2 round3 round4 round5 round6 round7 round8 round9 round10 round11 round12 round13 round14 round15 round16 round17 round18 round19 round20 group1 group3 group1persleepdep group3persleepdep if punishallowed==1 & compliant==1, ll(0) ul(15) vce(cluster groupid)
/// now ipw corrected
tobit contribution  ordernp_p persleepdep contributionlag deviatecontrlag female age crtsccorrect punishment_receivedlag round2 round3 round4 round5 round6 round7 round8 round9 round10 round11 round12 round13 round14 round15 round16 round17 round18 round19 round20 group1 group3 group1persleepdep group3persleepdep [pweight=ipw] if punishallowed==1 & compliant==1, ll(0) ul(15) vce(cluster groupid)


tobit contribution  ordernp_p persleepdep contributionlag deviatecontrlag female age crtsccorrect punishment_receivedlag sleepdeppunishment_receivedlag round2 round3 round4 round5 round6 round7 round8 round9 round10 round11 round12 round13 round14 round15 round16 round17 round18 round19 round20 group1 group3 group1persleepdep group3persleepdep if punishallowed==1 & compliant==1, ll(0) ul(15) vce(cluster groupid)
/// now ipw corrected
tobit contribution  ordernp_p persleepdep contributionlag deviatecontrlag female age crtsccorrect punishment_receivedlag sleepdeppunishment_receivedlag round2 round3 round4 round5 round6 round7 round8 round9 round10 round11 round12 round13 round14 round15 round16 round17 round18 round19 round20 group1 group3 group1persleepdep group3persleepdep [pweight=ipw] if punishallowed==1 & compliant==1, ll(0) ul(15) vce(cluster groupid)

 
 
 
////////////////////////////////////////////////////////////////////////////////////
////////////////////////////////////////////////////////////////////////////////////
//////   with each individual level data set, merge in the inverse prob weights ////
////////////////////////////////////////////////////////////////////////////////////
////////////////////////////////////////////////////////////////////////////////////

****based on file housed on my desktop
drop _merge
merge m:1 subjcode using "C:\Users\dickinsondl\Desktop\selection IPW values.dta"
****  after merge...I drop those in data set because they had an IPW weight but participant is not in our VCM data set (i.e., they did not complete the sleep study) ***********


 
 **** PUNISHMENT SENT TO INDIVIDUALS Regressions ****

** Note all Punishment Sent to Individual Regressions Use data set called VCMdata_noZZn5_PunishijLong.dta **


** Binary SR/WR Sleep Status **

* Compliant + Noncompliant N = 126*

*Sparse Logit, OLS and Tobit, Models 1 - 3* 

logit punsentpos ordernp_p sr posdevcont_ negdevcont_ round2 round3 round4 round5 round6 round7 round8 round9 round10 round11 round12 round13 round14 round15 round16 round17 round18 round19 round20 group1 group3 group1sr group3sr if punishallowed==1, vce(cluster groupid)
margins, dydx(_all)
logit punsentpos ordernp_p sr posdevcont_ negdevcont_ round2 round3 round4 round5 round6 round7 round8 round9 round10 round11 round12 round13 round14 round15 round16 round17 round18 round19 round20 group1 group3 group1sr group3sr [pweight=ipw] if punishallowed==1, vce(cluster groupid)
margins, dydx(_all)

reg  ptssent_ ordernp_p sr posdevcont_ negdevcont_ round2 round3 round4 round5 round6 round7 round8 round9 round10 round11 round12 round13 round14 round15 round16 round17 round18 round19 round20 group1 group3 group1sr group3sr if punishallowed==1, vce(cluster groupid)
reg  ptssent_ ordernp_p sr posdevcont_ negdevcont_ round2 round3 round4 round5 round6 round7 round8 round9 round10 round11 round12 round13 round14 round15 round16 round17 round18 round19 round20 group1 group3 group1sr group3sr [pweight=ipw] if punishallowed==1, vce(cluster groupid)

tobit ptssent_ ordernp_p sr posdevcont_ negdevcont_ round2 round3 round4 round5 round6 round7 round8 round9 round10 round11 round12 round13 round14 round15 round16 round17 round18 round19 round20 group1 group3 group1sr group3sr if punishallowed==1, ll(0) ul(10) vce(cluster groupid)
tobit ptssent_ ordernp_p sr posdevcont_ negdevcont_ round2 round3 round4 round5 round6 round7 round8 round9 round10 round11 round12 round13 round14 round15 round16 round17 round18 round19 round20 group1 group3 group1sr group3sr [pweight=ipw] if punishallowed==1, ll(0) ul(10) vce(cluster groupid)


*Middling, Model 4 dropped to make room for ipw*

*tobit  ptssent_ ordernp_p sr posdevcont_ negdevcont_ punrec__lag round2 round3 round4 round5 round6 round7 round8 round9 round10 round11 round12 round13 round14 round15 round16 round17 round18 round19 round20 group1 group3 group1sr group3sr if punishallowed==1, ll(0) ul(10) vce(cluster subjcode)

*Full Model 5*

tobit  ptssent_ ordernp_p sr posdevcont_ negdevcont_ punrec__lag female age crtsccorrect round2 round3 round4 round5 round6 round7 round8 round9 round10 round11 round12 round13 round14 round15 round16 round17 round18 round19 round20 group1 group3 group1sr group3sr if punishallowed==1, ll(0) ul(10) vce(cluster groupid)
tobit  ptssent_ ordernp_p sr posdevcont_ negdevcont_ punrec__lag female age crtsccorrect round2 round3 round4 round5 round6 round7 round8 round9 round10 round11 round12 round13 round14 round15 round16 round17 round18 round19 round20 group1 group3 group1sr group3sr [pweight=ipw] if punishallowed==1, ll(0) ul(10) vce(cluster groupid)

*Interactions Investigation Models 6-7: differential SR response to deviation from others' contribution, or to having received punishment in last round*

tobit  ptssent_ ordernp_p sr posdevcont_ negdevcont_ punrec__lag srposdevcont_ srnegdevcont_ female age crtsccorrect round2 round3 round4 round5 round6 round7 round8 round9 round10 round11 round12 round13 round14 round15 round16 round17 round18 round19 round20 group1 group3 group1sr group3sr if punishallowed==1, ll(0) ul(10) vce(cluster groupid)
tobit  ptssent_ ordernp_p sr posdevcont_ negdevcont_ punrec__lag srposdevcont_ srnegdevcont_ female age crtsccorrect round2 round3 round4 round5 round6 round7 round8 round9 round10 round11 round12 round13 round14 round15 round16 round17 round18 round19 round20 group1 group3 group1sr group3sr [pweight=ipw] if punishallowed==1, ll(0) ul(10) vce(cluster groupid)

tobit  ptssent_ ordernp_p sr posdevcont_ negdevcont_ punrec__lag srpunrec__lag female age crtsccorrect round2 round3 round4 round5 round6 round7 round8 round9 round10 round11 round12 round13 round14 round15 round16 round17 round18 round19 round20 group1 group3 group1sr group3sr if punishallowed==1, ll(0) ul(10) vce(cluster groupid)
tobit  ptssent_ ordernp_p sr posdevcont_ negdevcont_ punrec__lag srpunrec__lag female age crtsccorrect round2 round3 round4 round5 round6 round7 round8 round9 round10 round11 round12 round13 round14 round15 round16 round17 round18 round19 round20 group1 group3 group1sr group3sr [pweight=ipw] if punishallowed==1, ll(0) ul(10) vce(cluster groupid)


* Compliant Only N = 109*

*Sparse Logit, OLS and Tobit, Models 1-3* 

********************
********************
*****  TABLE 6  **** 
******************** 
********************   results basically unaffected by ipw correction
********************  (if anything, many significant results strengthen in signif. level a bit)

logit punsentpos ordernp_p sr posdevcont_ negdevcont_ round2 round3 round4 round5 round6 round7 round8 round9 round10 round11 round12 round13 round14 round15 round16 round17 round18 round19 round20 group1 group3 group1sr group3sr if punishallowed==1 & compliant==1, vce(cluster groupid)
margins, dydx(_all)
/// now ipw corrected
logit punsentpos ordernp_p sr posdevcont_ negdevcont_ round2 round3 round4 round5 round6 round7 round8 round9 round10 round11 round12 round13 round14 round15 round16 round17 round18 round19 round20 group1 group3 group1sr group3sr [pweight=ipw] if punishallowed==1 & compliant==1, vce(cluster groupid)
margins, dydx(_all)

reg  ptssent_ ordernp_p sr posdevcont_ negdevcont_ round2 round3 round4 round5 round6 round7 round8 round9 round10 round11 round12 round13 round14 round15 round16 round17 round18 round19 round20 group1 group3 group1sr group3sr if punishallowed==1 & compliant==1, vce(cluster groupid)
/// now ipw corrected
reg  ptssent_ ordernp_p sr posdevcont_ negdevcont_ round2 round3 round4 round5 round6 round7 round8 round9 round10 round11 round12 round13 round14 round15 round16 round17 round18 round19 round20 group1 group3 group1sr group3sr [pweight=ipw] if punishallowed==1 & compliant==1, vce(cluster groupid)

tobit ptssent_ ordernp_p sr posdevcont_ negdevcont_ round2 round3 round4 round5 round6 round7 round8 round9 round10 round11 round12 round13 round14 round15 round16 round17 round18 round19 round20 group1 group3 group1sr group3sr if punishallowed==1 & compliant==1, ll(0) ul(10) vce(cluster groupid)
/// now ipw corrected
tobit ptssent_ ordernp_p sr posdevcont_ negdevcont_ round2 round3 round4 round5 round6 round7 round8 round9 round10 round11 round12 round13 round14 round15 round16 round17 round18 round19 round20 group1 group3 group1sr group3sr [pweight=ipw] if punishallowed==1 & compliant==1, ll(0) ul(10) vce(cluster groupid)

*Middling Model 4 - omitted to make room for ipw*

*tobit  ptssent_ ordernp_p sr posdevcont_ negdevcont_ punrec__lag round2 round3 round4 round5 round6 round7 round8 round9 round10 round11 round12 round13 round14 round15 round16 round17 round18 round19 round20 group1 group3 group1sr group3sr if punishallowed==1 & compliant==1, ll(0) ul(10) vce(cluster groupid)
/// now ipw corrected
*tobit  ptssent_ ordernp_p sr posdevcont_ negdevcont_ punrec__lag round2 round3 round4 round5 round6 round7 round8 round9 round10 round11 round12 round13 round14 round15 round16 round17 round18 round19 round20 group1 group3 group1sr group3sr [pweight=ipw] if punishallowed==1 & compliant==1, ll(0) ul(10) vce(cluster groupid)

*Full Model 5*

tobit  ptssent_ ordernp_p sr posdevcont_ negdevcont_ punrec__lag female age crtsccorrect round2 round3 round4 round5 round6 round7 round8 round9 round10 round11 round12 round13 round14 round15 round16 round17 round18 round19 round20 group1 group3 group1sr group3sr if punishallowed==1 & compliant==1, ll(0) ul(10) vce(cluster groupid)
/// now ipw corrected
tobit  ptssent_ ordernp_p sr posdevcont_ negdevcont_ punrec__lag female age crtsccorrect round2 round3 round4 round5 round6 round7 round8 round9 round10 round11 round12 round13 round14 round15 round16 round17 round18 round19 round20 group1 group3 group1sr group3sr [pweight=ipw] if punishallowed==1 & compliant==1, ll(0) ul(10) vce(cluster groupid)

*Now just trying first round*

tobit  ptssent_ ordernp_p sr posdevcont_ negdevcont_ female age crtsccorrect group1 group3 group1sr group3sr if punishallowed==1 & compliant==1 & (round1==1 | round11==1), ll(0) ul(10) vce(cluster groupid)
/// now ipw corrected
tobit  ptssent_ ordernp_p sr posdevcont_ negdevcont_ female age crtsccorrect group1 group3 group1sr group3sr [pweight=ipw] if punishallowed==1 & compliant==1 & (round1==1 | round11==1), ll(0) ul(10) vce(cluster groupid)


*Interactions Investigation Models 6-7: differential SR response to deviation from others' contribution, or to having received punishment in last round*

tobit  ptssent_ ordernp_p sr posdevcont_ negdevcont_ punrec__lag srposdevcont_ srnegdevcont_ female age crtsccorrect round2 round3 round4 round5 round6 round7 round8 round9 round10 round11 round12 round13 round14 round15 round16 round17 round18 round19 round20 group1 group3 group1sr group3sr if punishallowed==1 & compliant==1, ll(0) ul(10) vce(cluster groupid)
/// now ipw corrected.....this model now both SR*posdev and SR*negdev significant (and positive signs)
tobit  ptssent_ ordernp_p sr posdevcont_ negdevcont_ punrec__lag srposdevcont_ srnegdevcont_ female age crtsccorrect round2 round3 round4 round5 round6 round7 round8 round9 round10 round11 round12 round13 round14 round15 round16 round17 round18 round19 round20 group1 group3 group1sr group3sr [pweight=ipw] if punishallowed==1 & compliant==1, ll(0) ul(10) vce(cluster groupid)


tobit  ptssent_ ordernp_p sr posdevcont_ negdevcont_ punrec__lag srpunrec__lag female age crtsccorrect round2 round3 round4 round5 round6 round7 round8 round9 round10 round11 round12 round13 round14 round15 round16 round17 round18 round19 round20 group1 group3 group1sr group3sr if punishallowed==1 & compliant==1, ll(0) ul(10) vce(cluster groupid)
/// now ipw corrected
tobit  ptssent_ ordernp_p sr posdevcont_ negdevcont_ punrec__lag srpunrec__lag female age crtsccorrect round2 round3 round4 round5 round6 round7 round8 round9 round10 round11 round12 round13 round14 round15 round16 round17 round18 round19 round20 group1 group3 group1sr group3sr [pweight=ipw] if punishallowed==1 & compliant==1, ll(0) ul(10) vce(cluster groupid)


**Continuous Personalized Sleep Deprivation**

* Compliant + Noncompliant, N = 126 *

*Sparse Logit, OLS and Tobit Models 1-3* 

logit punsentpos ordernp_p persleepdep posdevcont_ negdevcont_ round2 round3 round4 round5 round6 round7 round8 round9 round10 round11 round12 round13 round14 round15 round16 round17 round18 round19 round20 group1 group3 group1persleepdep group3persleepdep if punishallowed==1, vce(cluster groupid)
margins, dydx(_all)
logit punsentpos ordernp_p persleepdep posdevcont_ negdevcont_ round2 round3 round4 round5 round6 round7 round8 round9 round10 round11 round12 round13 round14 round15 round16 round17 round18 round19 round20 group1 group3 group1persleepdep group3persleepdep [pweight=ipw] if punishallowed==1, vce(cluster groupid)
margins, dydx(_all)

reg  ptssent_ ordernp_p persleepdep posdevcont_ negdevcont_ round2 round3 round4 round5 round6 round7 round8 round9 round10 round11 round12 round13 round14 round15 round16 round17 round18 round19 round20 group1 group3 group1persleepdep group3persleepdep if punishallowed==1, vce(cluster groupid)
reg  ptssent_ ordernp_p persleepdep posdevcont_ negdevcont_ round2 round3 round4 round5 round6 round7 round8 round9 round10 round11 round12 round13 round14 round15 round16 round17 round18 round19 round20 group1 group3 group1persleepdep group3persleepdep [pweight=ipw] if punishallowed==1, vce(cluster groupid)

tobit ptssent_ ordernp_p persleepdep posdevcont_ negdevcont_ round2 round3 round4 round5 round6 round7 round8 round9 round10 round11 round12 round13 round14 round15 round16 round17 round18 round19 round20 group1 group3 group1persleepdep group3persleepdep if punishallowed==1, ll(0) ul(10) vce(cluster groupid)
tobit ptssent_ ordernp_p persleepdep posdevcont_ negdevcont_ round2 round3 round4 round5 round6 round7 round8 round9 round10 round11 round12 round13 round14 round15 round16 round17 round18 round19 round20 group1 group3 group1persleepdep group3persleepdep [pweight=ipw] if punishallowed==1, ll(0) ul(10) vce(cluster groupid)

*Middling Model 4 dropped to make room for ipw*

*tobit  ptssent_ ordernp_p persleepdep posdevcont_ negdevcont_ punrec__lag round2 round3 round4 round5 round6 round7 round8 round9 round10 round11 round12 round13 round14 round15 round16 round17 round18 round19 round20 group1 group3 group1persleepdep group3persleepdep if punishallowed==1, ll(0) ul(10) vce(cluster subjcode)

*Full Model 5*

tobit  ptssent_ ordernp_p persleepdep posdevcont_ negdevcont_ punrec__lag female age crtsccorrect round2 round3 round4 round5 round6 round7 round8 round9 round10 round11 round12 round13 round14 round15 round16 round17 round18 round19 round20 group1 group3 group1persleepdep group3persleepdep if punishallowed==1, ll(0) ul(10) vce(cluster groupid)
tobit  ptssent_ ordernp_p persleepdep posdevcont_ negdevcont_ punrec__lag female age crtsccorrect round2 round3 round4 round5 round6 round7 round8 round9 round10 round11 round12 round13 round14 round15 round16 round17 round18 round19 round20 group1 group3 group1persleepdep group3persleepdep [pweight=ipw] if punishallowed==1, ll(0) ul(10) vce(cluster groupid)


*Interactions Investigation Models 6-7: differential SD response to deviation from others' contribution, or to having received punishment in last round*

generate persleepdepdevcont=persleepdep*deviatecontr

tobit  ptssent_ ordernp_p persleepdep posdevcont_ negdevcont_ punrec__lag persleepdepposdevcont_ persleepdepnegdevcont_ female age crtsccorrect round2 round3 round4 round5 round6 round7 round8 round9 round10 round11 round12 round13 round14 round15 round16 round17 round18 round19 round20 group1 group3 group1persleepdep group3persleepdep if punishallowed==1, ll(0) ul(10) vce(cluster groupid)
tobit  ptssent_ ordernp_p persleepdep posdevcont_ negdevcont_ punrec__lag persleepdepposdevcont_ persleepdepnegdevcont_ female age crtsccorrect round2 round3 round4 round5 round6 round7 round8 round9 round10 round11 round12 round13 round14 round15 round16 round17 round18 round19 round20 group1 group3 group1persleepdep group3persleepdep [pweight=ipw] if punishallowed==1, ll(0) ul(10) vce(cluster groupid)

tobit  ptssent_ ordernp_p persleepdep posdevcont_ negdevcont_ punrec__lag persleepdeppunrec__lag female age crtsccorrect round2 round3 round4 round5 round6 round7 round8 round9 round10 round11 round12 round13 round14 round15 round16 round17 round18 round19 round20 group1 group3 group1persleepdep group3persleepdep if punishallowed==1, ll(0) ul(10) vce(cluster groupid)
tobit  ptssent_ ordernp_p persleepdep posdevcont_ negdevcont_ punrec__lag persleepdeppunrec__lag female age crtsccorrect round2 round3 round4 round5 round6 round7 round8 round9 round10 round11 round12 round13 round14 round15 round16 round17 round18 round19 round20 group1 group3 group1persleepdep group3persleepdep [pweight=ipw] if punishallowed==1, ll(0) ul(10) vce(cluster groupid)


* Compliant Only N = 109*

*Sparse Logit, OLS and Tobit, Models 1-3* 

********************
********************
*****  TABLE 7  **** 
******************** 
********************   results basically unaffected by ipw correction
********************  (if anything, many significant results strengthen in signif. level a bit)

logit  punsentpos ordernp_p persleepdep posdevcont_ negdevcont_ round2 round3 round4 round5 round6 round7 round8 round9 round10 round11 round12 round13 round14 round15 round16 round17 round18 round19 round20 group1 group3 group1persleepdep group3persleepdep if punishallowed==1 & compliant==1, vce(cluster groupid)
margins, dydx(_all)
/// now ipw corrected
logit  punsentpos ordernp_p persleepdep posdevcont_ negdevcont_ round2 round3 round4 round5 round6 round7 round8 round9 round10 round11 round12 round13 round14 round15 round16 round17 round18 round19 round20 group1 group3 group1persleepdep group3persleepdep [pweight=ipw] if punishallowed==1 & compliant==1, vce(cluster groupid)
margins, dydx(_all)

reg  ptssent_ ordernp_p persleepdep posdevcont_ negdevcont_ round2 round3 round4 round5 round6 round7 round8 round9 round10 round11 round12 round13 round14 round15 round16 round17 round18 round19 round20 group1 group3 group1persleepdep group3persleepdep if punishallowed==1 & compliant==1, vce(cluster groupid)
/// now ipw corrected
reg  ptssent_ ordernp_p persleepdep posdevcont_ negdevcont_ round2 round3 round4 round5 round6 round7 round8 round9 round10 round11 round12 round13 round14 round15 round16 round17 round18 round19 round20 group1 group3 group1persleepdep group3persleepdep [pweight=ipw] if punishallowed==1 & compliant==1, vce(cluster groupid)

tobit ptssent_ ordernp_p persleepdep posdevcont_ negdevcont_ round2 round3 round4 round5 round6 round7 round8 round9 round10 round11 round12 round13 round14 round15 round16 round17 round18 round19 round20 group1 group3 group1persleepdep group3persleepdep if punishallowed==1 & compliant==1, ll(0) ul(10) vce(cluster groupid)
/// now ipw corrected
tobit ptssent_ ordernp_p persleepdep posdevcont_ negdevcont_ round2 round3 round4 round5 round6 round7 round8 round9 round10 round11 round12 round13 round14 round15 round16 round17 round18 round19 round20 group1 group3 group1persleepdep group3persleepdep [pweight=ipw] if punishallowed==1 & compliant==1, ll(0) ul(10) vce(cluster groupid)


*Middling Model 4 - dropped to make room for ipw*

*tobit ptssent_ ordernp_p persleepdep posdevcont_ negdevcont_ punrec__lag round2 round3 round4 round5 round6 round7 round8 round9 round10 round11 round12 round13 round14 round15 round16 round17 round18 round19 round20 group1 group3 group1persleepdep group3persleepdep if punishallowed==1 & compliant==1, ll(0) ul(10) vce(cluster groupid)
/// now ipw corrected
*tobit ptssent_ ordernp_p persleepdep posdevcont_ negdevcont_ punrec__lag round2 round3 round4 round5 round6 round7 round8 round9 round10 round11 round12 round13 round14 round15 round16 round17 round18 round19 round20 group1 group3 group1persleepdep group3persleepdep [pweight=ipw] if punishallowed==1 & compliant==1, ll(0) ul(10) vce(cluster groupid)

*Full Model 5*

tobit  ptssent_ ordernp_p persleepdep posdevcont_ negdevcont_ punrec__lag female age crtsccorrect round2 round3 round4 round5 round6 round7 round8 round9 round10 round11 round12 round13 round14 round15 round16 round17 round18 round19 round20 group1 group3 group1persleepdep group3persleepdep if punishallowed==1 & compliant==1, ll(0) ul(10) vce(cluster groupid)
/// now ipw corrected
tobit  ptssent_ ordernp_p persleepdep posdevcont_ negdevcont_ punrec__lag female age crtsccorrect round2 round3 round4 round5 round6 round7 round8 round9 round10 round11 round12 round13 round14 round15 round16 round17 round18 round19 round20 group1 group3 group1persleepdep group3persleepdep [pweight=ipw] if punishallowed==1 & compliant==1, ll(0) ul(10) vce(cluster groupid)


*Now just trying first round

tobit  ptssent_ ordernp_p persleepdep posdevcont_ negdevcont_ female age crtsccorrect group1 group3 group1persleepdep group3persleepdep if punishallowed==1 & compliant==1 & (round1==1 | round11==1), ll(0) ul(10) vce(cluster groupid)
/// now ipw corrected
tobit  ptssent_ ordernp_p persleepdep posdevcont_ negdevcont_ female age crtsccorrect group1 group3 group1persleepdep group3persleepdep [pweight=ipw] if punishallowed==1 & compliant==1 & (round1==1 | round11==1), ll(0) ul(10) vce(cluster groupid)


*Interactions Investigation Models 6-7: differential SD response to deviation from others' contribution, or to having received punishment in last round*

tobit ptssent_ ordernp_p persleepdep posdevcont_ negdevcont_ punrec__lag persleepdepposdevcont_ persleepdepnegdevcont_ female age crtsccorrect round2 round3 round4 round5 round6 round7 round8 round9 round10 round11 round12 round13 round14 round15 round16 round17 round18 round19 round20 group1 group3 group1persleepdep group3persleepdep if punishallowed==1 & compliant==1, ll(0) ul(10) vce(cluster groupid)
/// now ipw corrected
tobit ptssent_ ordernp_p persleepdep posdevcont_ negdevcont_ punrec__lag persleepdepposdevcont_ persleepdepnegdevcont_ female age crtsccorrect round2 round3 round4 round5 round6 round7 round8 round9 round10 round11 round12 round13 round14 round15 round16 round17 round18 round19 round20 group1 group3 group1persleepdep group3persleepdep [pweight=ipw] if punishallowed==1 & compliant==1, ll(0) ul(10) vce(cluster groupid)

tobit  ptssent_ ordernp_p persleepdep posdevcont_ negdevcont_ punrec__lag persleepdeppunrec__lag female age crtsccorrect round2 round3 round4 round5 round6 round7 round8 round9 round10 round11 round12 round13 round14 round15 round16 round17 round18 round19 round20 group1 group3 group1persleepdep group3persleepdep if punishallowed==1 & compliant==1, ll(0) ul(10) vce(cluster groupid)
/// now ipw corrected
tobit  ptssent_ ordernp_p persleepdep posdevcont_ negdevcont_ punrec__lag persleepdeppunrec__lag female age crtsccorrect round2 round3 round4 round5 round6 round7 round8 round9 round10 round11 round12 round13 round14 round15 round16 round17 round18 round19 round20 group1 group3 group1persleepdep group3persleepdep [pweight=ipw] if punishallowed==1 & compliant==1, ll(0) ul(10) vce(cluster groupid)


****B.  Non Parametric Analysis *****

*All analysis here uses the data set SetAverageResultsByGroup*


******First testing whether Cohorts 1 or 3 can be pooled with rest in contributions or total punishment sent to others******

**Testing Cohort 3 vs. Cohorts 1-2, 4-9**
summarize avecont if punallow==0 & compliant==1 & group3==1
summarize avecont if punallow==0 & compliant==1 & group3!=1
ranksum avecont if punallow==0 & compliant==1, by(group3)

summarize avecont if punallow==1 & compliant==1 & group3==1
summarize avecont if punallow==1 & compliant==1 & group3!=1
ranksum avecont if punallow==1 & compliant==1, by(group3)

summarize avepunsent if punallow==1 & compliant==1 & group3==1
summarize avepunsent if punallow==1 & compliant==1 & group3!=1
ranksum avepunsent if punallow==1 & compliant==1, by(group3)

**Testing Cohort 3 vs. Cohorts 1-2, 4-9**

summarize avecont if punallow==0 & compliant==1 & group3!=1 & group1==1
summarize avecont if punallow==0 & compliant==1 & group3!=1 & group1!=1
ranksum avecont if punallow==0 & compliant==1 & group3!=1, by(group1)

summarize avecont if punallow==1 & compliant==1 & group3!=1 & group1==1
summarize avecont if punallow==1 & compliant==1 & group3!=1 & group1!=1
ranksum avecont if punallow==1 & compliant==1 & group3!=1, by(group1)

summarize avepunsent if punallow==1 & compliant==1 & group3!=1 & group1==1
summarize avepunsent if punallow==1 & compliant==1 & group3!=1 & group1!=1
ranksum avepunsent if punallow==1 & compliant==1 & group3!=1, by(group1)

**Results indicate Cohort 3 should be excluded, because more punishment sent there**
**More ambiguous about Cohort 1: contributions were lower there without punishment at 5% level**


***Second Move to Non Parametric Analysis, With and Without Cohort 1.  Excluding last minute infill ZZ subjects with no sleep data***


**Contributions**

*Including Cohort 1*

**Compliant and Noncompliant**

*When Punishment Not Allowed*
summarize avecont if punallow==0 & typesr1wr2zz99==1 & group3!=1
summarize avecont if punallow==0 & typesr1wr2zz99==2 & group3!=1
ranksum avecont if punallow==0 & group3!=1, by(typesr1wr2zz99)

*When Punishment Allowed*
summarize avecont if punallow==1 & typesr1wr2zz99==1 & group3!=1
summarize avecont if punallow==1 & typesr1wr2zz99==2 & group3!=1
ranksum avecont if punallow==1 & group3!=1, by(typesr1wr2zz99)

**Compliant Only**

*When Punishment Not Allowed*
summarize avecont if punallow==0 & compliant==1 & typesr1wr2zz99==1 & group3!=1
summarize avecont if punallow==0 & compliant==1 & typesr1wr2zz99==2 & group3!=1
ranksum avecont if punallow==0 & compliant==1 & group3!=1, by(typesr1wr2zz99)

*When Punishment Allowed*
summarize avecont if punallow==1 & compliant==1 & typesr1wr2zz99==1 & group3!=1
summarize avecont if punallow==1 & compliant==1 & typesr1wr2zz99==2 & group3!=1
ranksum avecont if punallow==1 & compliant==1 & group3!=1, by(typesr1wr2zz99)


*Now Excluding Cohort 1*

**Compliant and Noncompliant**
*When Punishment Not Allowed*
summarize avecont if punallow==0 & typesr1wr2zz99==1 & group3!=1 & group1!=1
summarize avecont if punallow==0 & typesr1wr2zz99==2 & group3!=1 & group1!=1
ranksum avecont if punallow==0 & group3!=1 & group1!=1, by(typesr1wr2zz99)

*When Punishment Allowed*
summarize avecont if punallow==1 & typesr1wr2zz99==1 & group3!=1 & group1!=1
summarize avecont if punallow==1 & typesr1wr2zz99==2 & group3!=1 & group1!=1
ranksum avecont if punallow==1 & group3!=1 & group1!=1, by(typesr1wr2zz99)

**Compliant Only**

*When Punishment Not Allowed*
summarize avecont if punallow==0 & compliant==1 & typesr1wr2zz99==1 & group3!=1 & group1!=1
summarize avecont if punallow==0 & compliant==1 & typesr1wr2zz99==2 & group3!=1 & group1!=1
ranksum avecont if punallow==0 & compliant==1 & group3!=1 & group1!=1, by(typesr1wr2zz99)

*When Punishment Allowed*
summarize avecont if punallow==1 & compliant==1 & typesr1wr2zz99==1 & group3!=1 & group1!=1
summarize avecont if punallow==1 & compliant==1 & typesr1wr2zz99==2 & group3!=1 & group1!=1
ranksum avecont if punallow==1 & compliant==1 & group3!=1 & group1!=1, by(typesr1wr2zz99)


**Total Punishment Sent to Others**

**Including Cohort 1**


**Compliant and Noncompliant**

summarize avepunsent if punallow==1 & typesr1wr2zz99==1 & group3!=1
summarize avepunsent if punallow==1 & typesr1wr2zz99==2 & group3!=1
ranksum avepunsent if punallow==1 & group3!=1, by(typesr1wr2zz99)

**Compliant Only**

summarize avepunsent if punallow==1 & compliant==1 & typesr1wr2zz99==1 & group3!=1
summarize avepunsent if punallow==1 & compliant==1 & typesr1wr2zz99==2 & group3!=1
ranksum avepunsent if punallow==1 & compliant==1 & group3!=1, by(typesr1wr2zz99)


**Now Excluding Cohort 1**


**Compliant and Noncompliant**

summarize avepunsent if punallow==1 & typesr1wr2zz99==1 & group3!=1 & group1!=1
summarize avepunsent if punallow==1 & typesr1wr2zz99==2 & group3!=1 & group1!=1
ranksum avepunsent if punallow==1 & group3!=1 & group1!=1, by(typesr1wr2zz99) 

**Compliant Only**

summarize avepunsent if punallow==1 & compliant==1 & typesr1wr2zz99==1 & group3!=1 & group1!=1
summarize avepunsent if punallow==1 & compliant==1 & typesr1wr2zz99==2 & group3!=1 & group1!=1
ranksum avepunsent if punallow==1 & compliant==1 & group3!=1 & group1!=1, by(typesr1wr2zz99)
